# Supplementary material for: Translational regulation contributes to the secretory response of chondrocytic cells following exposure to interleukin-1β
Source: J Biol Chem. 2019 Jul 12;294(35):13027–39. doi: 10.1074/jbc.RA118.006865 (PMC6721953; doi:10.1074/jbc.RA118.006865)
Supplement: Supporting Information [file supp_RA118.006865_142182_1_supp_337259_ps0lxh.xlsx]

## Sheet: Table S1
Table S1.	Cellular proteins differentially expressed after 24h IL-1β treatment.
Rank	Accession	Anova (p)	q Value	Ordering	Gene	Protein	Length	Max fold change
1	P05161	1.33937e-06	0.00116106	24h>0h	ISG15	Ubiquitin-like protein ISG15	165	16.4262
2	P04179	4.5474e-06	0.001971	24h>0h	SOD2	Superoxide dismutase [Mn], mitochondrial	222	14.2681
3	P61769	1.21483e-05	0.00276304	24h>0h	B2M	Beta-2-microglobulin	119	3.78473
4	P35052	1.27495e-05	0.00276304	0h>24h	GPC1	Glypican-1	558	2.05259
5	P19525	2.96446e-05	0.00513959	24h>0h	EIF2AK2	Interferon-induced, double-stranded RNA-activated protein kinase	551	3.57103
6	P20592	3.98742e-05	0.00576095	24h>0h	MX2	Interferon-induced GTP-binding protein Mx2	715	6.97063
7	Q96AZ6	8.3818e-05	0.0103799	24h>0h	ISG20	Interferon-stimulated gene 20 kDa protein	181	87.7776
8	P04233	0.000172376	0.0183766	24h>0h	CD74	HLA class II histocompatibility antigen gamma chain	296	8.38428
9	Q9Y4L1	0.000190789	0.0183766	0h>24h	HYOU1	Hypoxia up-regulated protein 1	999	1.52797
10	Q9UBS4	0.000271651	0.0203837	0h>24h	DNAJB11	DnaJ homolog subfamily B member 11	358	1.28311
11	Q9BQE5	0.000296385	0.0203837	24h>0h	APOL2	Apolipoprotein L2	337	4.44666
12	P25445	0.000297159	0.0203837	24h>0h	FAS	Tumor necrosis factor receptor superfamily member 6	335	31.8496
13	P30512	0.000338858	0.0203837	24h>0h	HLA-A	HLA class I histocompatibility antigen, A-29 alpha chain	365	3.86176
14	Q03519	0.00036729	0.0203837	24h>0h	TAP2	Antigen peptide transporter 2	686	3.11324
15	O14879	0.000380254	0.0203837	24h>0h	IFIT3	Interferon-induced protein with tetratricopeptide repeats 3	490	3.23278
16	Q03518	0.00039342	0.0203837	24h>0h	TAP1	Antigen peptide transporter 1	808	5.81844
17	P17676	0.000399741	0.0203837	24h>0h	CEBPB	CCAAT/enhancer-binding protein beta	345	4.14348
18	P30481	0.000452817	0.0218074	24h>0h	HLA-B	HLA class I histocompatibility antigen, B-44 alpha chain	362	4.32257
19	P46060	0.000499318	0.0227813	24h>0h	RANGAP1	Ran GTPase-activating protein 1	587	1.65115
20	P46783	0.000567179	0.0245726	0h>24h	RPS10	40S ribosomal protein S10	165	1.31579
21	P43490	0.000601862	0.0245726	24h>0h	NAMPT	Nicotinamide phosphoribosyltransferase	491	2.10792
22	P29590	0.000625193	0.0245726	24h>0h	PML	Protein PML	882	2.27071
23	Q9UGT4	0.00066475	0.0245726	24h>0h	SUSD2	Sushi domain-containing protein 2	822	1.77882
24	P20908	0.000680314	0.0245726	24h>0h	COL5A1	Collagen alpha-1	1838	1.65672
25	Q9NZN4	0.000756381	0.0255594	0h>24h	EHD2	EH domain-containing protein 2	543	1.86498
26	P09913	0.000766604	0.0255594	24h>0h	IFIT2	Interferon-induced protein with tetratricopeptide repeats 2	472	8.09069
27	Q15043	0.000867297	0.0272806	24h>0h	SLC39A14	Zinc transporter ZIP14	492	3.02862
28	Q10589	0.000881168	0.0272806	24h>0h	BST2	Bone marrow stromal antigen 2	180	10.1139
29	P29728	0.000959634	0.0286854	24h>0h	OAS2	2'-5'-oligoadenylate synthase 2	719	9.32038
30	P33121	0.00107546	0.031076	24h>0h	ACSL1	Long-chain-fatty-acid--CoA ligase 1	698	2.38278
31	P50281	0.00116573	0.0319876	0h>24h	MMP14	Matrix metalloproteinase-14	582	1.3151
32	O43854	0.0011808	0.0319876	0h>24h	EDIL3	EGF-like repeat and discoidin I-like domain-containing protein 3	480	2.16019
33	P05534	0.00124338	0.0322701	24h>0h	HLA-A	HLA class I histocompatibility antigen, A-24 alpha chain	365	1.84335
34	O15533	0.00126568	0.0322701	24h>0h	TPSN	Tapasin	448	2.37947
35	Q99584	0.0013451	0.033315	24h>0h	S100AD	Protein S100-A13	98	1.13756
36	Q8IYM9	0.00143713	0.0339465	24h>0h	TRIM22	E3 ubiquitin-protein ligase TRIM22	498	12.7849
37	Q5K651	0.00144891	0.0339465	24h>0h	SAMD9	Sterile alpha motif domain-containing protein 9	1589	7.20336
38	Q16666	0.00149508	0.0340982	24h>0h	IFI16	Gamma-interferon-inducible protein 16	785	3.11029
39	P28838	0.00156683	0.0340982	24h>0h	LAP3	Cytosol aminopeptidase	519	3.34643
40	Q9Y3Z3	0.00157339	0.0340982	24h>0h	SAMHD1	Deoxynucleoside triphosphate triphosphohydrolase SAMHD1	626	4.09575
41	O75915	0.00218821	0.0462657	0h>24h	PRAF3	PRA1 family protein 3	188	1.41512
42	P04181	0.00235954	0.0487004	0h>24h	OAT	Ornithine aminotransferase, mitochondrial	439	1.47081
						24h>0h IL-1β
						0h>24h IL-1β

## Sheet: Table S2
Table S2.	Secreted proteins differentially expressed after 24h IL-1β treatment.
Rank	Accession	Anova (p)	q Value	Ordering	Gene	Protein	Length	Max fold change
1	O95502	3.0422e-08	1.27709e-06	0h>24h	NPTXR	Neuronal pentraxin receptor	500	Infinity
2	Q96CW1	3.3878e-08	1.27709e-06	0h>24h	AP2M1	AP-2 complex subunit mu	435	Infinity
3	O94979	3.58063e-08	1.27709e-06	0h>24h	SEC31A	Protein transport protein Sec31A	1220	Infinity
4	P25685	7.60996e-08	2.03566e-06	0h>24h	DNAJB1	DnaJ homolog subfamily B member 1	340	Infinity
5	P23142	1.69376e-07	3.62465e-06	0h>24h	FBLN1	Fibulin-1	703	Infinity
6	P30405	2.07761e-07	3.70507e-06	0h>24h	PPIF	Peptidyl-prolyl cis-trans isomerase F, mitochondrial	207	Infinity
7	Q8IUE6	7.58791e-07	1.15986e-05	0h>24h	HIST2H2AB	Histone H2A type 2-B	130	Infinity
8	Q9HB71	8.80006e-07	1.17701e-05	0h>24h	CACYBP	Calcyclin-binding protein	228	Infinity
9	P47756	1.2659e-06	1.50501e-05	0h>24h	CAPZB	F-actin-capping protein subunit beta	277	Infinity
10	Q92841	1.54412e-06	1.60087e-05	0h>24h	DDX17	Probable ATP-dependent RNA helicase DDX17	729	Infinity
11	P03956	1.64575e-06	1.60087e-05	24h>0h	MMP1	Interstitial collagenase	469	271.122
12	P07585	3.37936e-06	3.01326e-05	24h>0h	PGS2	Decorin	359	16.5008
13	P11233	4.44755e-06	3.66067e-05	0h>24h	RALA	Ras-related protein Ral-A	206	Infinity
14	Q9P0S2	5.63717e-06	4.3084e-05	0h>24h	COX16	Cytochrome c oxidase assembly protein COX16 homolog, mitochondrial	106	Infinity
15	P08254	1.08709e-05	7.75459e-05	24h>0h	MMP3	Stromelysin-1	477	925.568
16	Q9HBR0	1.76382e-05	0.000114745	0h>24h	SLC38A10	Putative sodium-coupled neutral amino acid transporter 10	1119	Infinity
17	P42766	1.82305e-05	0.000114745	0h>24h	RPL35	60S ribosomal protein L35	123	Infinity
18	P80098	3.16939e-05	0.000188402	24h>0h	CCL7	C-C motif chemokine 7	99	35.8557
19	P05231	4.77073e-05	0.000263585	24h>0h	IL6	Interleukin-6	212	212.935
20	P80075	4.92684e-05	0.000263585	24h>0h	CCL8	C-C motif chemokine 8	99	119.514
21	P0DMV8	5.95297e-05	0.000296257	0h>24h	HSPA1A	Heat shock 70 kDa protein 1A	641	24.7031
22	Q5SZB4	6.09127e-05	0.000296257	24h>0h	C9orf50	Uncharacterized protein C9orf50	431	13.5814
23	P13500	7.1139e-05	0.000330951	24h>0h	CCL2	C-C motif chemokine 2	99	159.595
24	O43390	9.1035e-05	0.000405864	0h>24h	HNRPR	Heterogeneous nuclear ribonucleoprotein R	633	5.24146
25	P22314	0.000141198	0.000583836	0h>24h	UBA1	Ubiquitin-like modifier-activating enzyme 1	1058	846.637
26	P00751	0.000141867	0.000583836	24h>0h	CFAB	Complement factor B	764	123.808
27	P35579	0.000157283	0.000623307	0h>24h	MYH9	Myosin-9	1960	7.3721
28	P01024	0.000175211	0.000669556	24h>0h	CO3	Complement C3	1663	65.3824
29	P60842	0.000263096	0.000955999	0h>24h	EIF4A1	Eukaryotic initiation factor 4A-I	406	Infinity
30	Q01844	0.000268038	0.000955999	0h>24h	EWS	RNA-binding protein EWS	656	20.0996
31	Q12905	0.000297415	0.00102656	0h>24h	ILF2	Interleukin enhancer-binding factor 2	390	Infinity
32	P23528	0.000319038	0.00106678	0h>24h	CFL1	Cofilin-1	166	3.04056
33	P61769	0.000395902	0.00128368	24h>0h	B2M	Beta-2-microglobulin [Cleaved into: Beta-2-microglobulin form pI 5.3]	119	18.8764
34	P29401	0.000414016	0.00130293	0h>24h	TKT	Transketolase	623	3.15668
35	P22914	0.000432194	0.00131019	0h>24h	CRYGS	Gamma-crystallin S	178	Infinity
36	Q96AE4	0.000440813	0.00131019	0h>24h	FUBP1	Far upstream element-binding protein 1	644	3.11121
37	P00736	0.000466135	0.00133624	24h>0h	C1R	Complement C1r subcomponent	705	6.43231
38	Q15459	0.000474552	0.00133624	0h>24h	SF3A1	Splicing factor 3A subunit 1	793	224.883
39	Q5VTE0	0.000584601	0.0016039	0h>24h	EEF1A1P5	Putative elongation factor 1-alpha-like 3	462	3.9208
40	P62879	0.000634205	0.0016965	0h>24h	GNB2	Guanine nucleotide-binding protein G	340	Infinity
41	Q16394	0.000651408	0.00170001	0h>24h	EXT1	Exostosin-1	746	Infinity
42	P02778	0.000687598	0.00175174	24h>0h	CXCL10	C-X-C motif chemokine 10	98	72.6052
43	Q14697	0.000776398	0.00193196	0h>24h	GANAB	Neutral alpha-glucosidase AB	944	3.51893
44	Q9BYE2	0.000826167	0.00195956	24h>0h	TMPRSS13	Transmembrane protease serine 13	586	12.0328
45	O00151	0.000828695	0.00195956	0h>24h	PDLIM1	PDZ and LIM domain protein 1	329	8.52585
46	Q07954	0.000854267	0.00195956	0h>24h	LRP1	Prolow-density lipoprotein receptor-related protein 1	4544	8.84374
47	Q32P28	0.000860743	0.00195956	0h>24h	P3H1	Prolyl 3-hydroxylase 1	736	6.44781
48	Q7L7L0	0.000938795	0.00209273	0h>24h	HIST3H2A	Histone H2A type 3	130	Infinity
49	P24592	0.00100338	0.00218084	0h>24h	IBP6	Insulin-like growth factor-binding protein 6	240	6.00633
50	P14618	0.00102513	0.00218084	0h>24h	PKM	Pyruvate kinase PKM	531	2.48995
51	P51884	0.00103947	0.00218084	24h>0h	LUM	Lumican	338	3.74435
52	Q92945	0.00123398	0.00253914	0h>24h	FUBP2	Far upstream element-binding protein 2	711	6.69502
53	P98066	0.00131288	0.00265052	24h>0h	TSG6	Tumor necrosis factor-inducible gene 6 protein	277	Infinity
54	Q14764	0.00166981	0.00330869	0h>24h	MVP	Major vault protein	893	18.6565
55	O43196	0.00188959	0.00361866	24h>0h	MSH5	MutS protein homolog 5	834	25.632
56	P19022	0.00189388	0.00361866	0h>24h	CDH2	Cadherin-2	906	6.32426
57	Q9NR99	0.0021721	0.00405674	24h>0h	MXRA5	Matrix-remodeling-associated protein 5	2828	8.82721
58	P07942	0.00219899	0.00405674	0h>24h	LAMB1	Laminin subunit beta-1	1786	2.88265
59	P26373	0.00231319	0.00410754	0h>24h	RPL13	60S ribosomal protein L13	211	3.92514
60	P36871	0.00234169	0.00410754	0h>24h	PGM1	Phosphoglucomutase-1	562	Infinity
61	P40926	0.00256475	0.00435081	0h>24h	MDH2	Malate dehydrogenase, mitochondrial	338	17.0619
62	P61916	0.00258212	0.00435081	24h>0h	NPC2	NPC intracellular cholesterol transporter 2	151	2.36522
63	O75347	0.00260236	0.00435081	0h>24h	TBCA	Tubulin-specific chaperone A	108	3.12808
64	P83731	0.00266051	0.00437595	0h>24h	RPL24	60S ribosomal protein L24	157	13.7767
65	Q07955	0.0027007	0.00437595	0h>24h	SRSF1	Serine/arginine-rich splicing factor 1	248	5.92395
66	P09651	0.00274009	0.00437595	0h>24h	HNRNPA1	Heterogeneous nuclear ribonucleoprotein A1	372	3.95965
67	P0CL80	0.0028622	0.00450375	0h>24h	GAGE12F	G antigen 12F	117	Infinity
68	Q9NRL2	0.00321333	0.0049465	24h>0h	BAZ1A	Bromodomain adjacent to zinc finger domain protein 1A	1556	2.93615
69	P35556	0.00323604	0.0049465	0h>24h	FBN2	Fibrillin-2 [Cleaved into: Fibrillin-2 C-terminal peptide]	2912	3.30224
70	Q08629	0.0032998	0.00497293	0h>24h	TICN1	Testican-1	439	7.73524
71	P06748	0.00376269	0.00559177	0h>24h	NPM	Nucleophosmin	294	2.67204
72	P31946	0.0041609	0.00602284	0h>24h	YWHAB	14-3-3 protein beta/alpha	246	68.2455
73	O43707	0.00416534	0.00602284	0h>24h	ACTN4	Alpha-actinin-4	911	6.72253
74	P10600	0.00434186	0.00619437	0h>24h	TGFB3	Transforming growth factor beta-3	412	8.62131
75	Q07065	0.00448133	0.00620678	0h>24h	CKAP4	Cytoskeleton-associated protein 4	602	3.68271
76	P09871	0.00466395	0.00620678	24h>0h	C1S	Complement C1s subcomponent	688	4.23446
77	P09493	0.00467547	0.00620678	0h>24h	TPM1	Tropomyosin alpha-1 chain	284	15.8507
78	Q96RW7	0.00468574	0.00620678	0h>24h	HMCN1	Hemicentin-1	5635	68.1116
79	Q13882	0.00468588	0.00620678	24h>0h	PTK6	Protein-tyrosine kinase 6	451	3.41706
80	O00303	0.0046986	0.00620678	0h>24h	EIF3F	Eukaryotic translation initiation factor 3 subunit F	357	3213.7
81	P41271	0.00509699	0.00646827	24h>0h	NBL1	Neuroblastoma suppressor of tumorigenicity 1	181	2.44638
82	Q9UHB6	0.00523021	0.00646827	0h>24h	LIMA1	LIM domain and actin-binding protein 1	759	2.93025
83	Q15599	0.00527323	0.00646827	0h>24h	SLC9A3R2	Na(+)/H(+) exchange regulatory cofactor NHE-RF2	337	4.59823
84	P14866	0.00528758	0.00646827	0h>24h	HNRPL	Heterogeneous nuclear ribonucleoprotein L	589	3.56796
85	Q13443	0.00531287	0.00646827	0h>24h	ADAM9	Disintegrin and metalloproteinase domain-containing protein 9	819	14.4432
86	P07858	0.00533369	0.00646827	24h>0h	CATB	Cathepsin B	339	2.20724
87	Q8TF72	0.00534272	0.00646827	24h>0h	SHROOM3	Protein Shroom3	1996	16.2773
88	P35908	0.00538016	0.00646827	24h>0h	KRT2	Keratin, type II cytoskeletal 2 epidermal	639	5.34581
89	P09429	0.00544227	0.00647025	0h>24h	HMGB1	High mobility group protein B1	215	18.0253
90	P84103	0.00583275	0.00685712	0h>24h	SRSF3	Serine/arginine-rich splicing factor 3	164	6.53313
91	P62633	0.00589585	0.00685712	0h>24h	CNBP	Cellular nucleic acid-binding protein	177	40.0177
92	Q8N130	0.00618781	0.00697771	24h>0h	NPT2C	Sodium-dependent phosphate transport protein 2C	599	1.67612
93	P62277	0.00621508	0.00697771	0h>24h	RPS13	40S ribosomal protein S13	151	13.9813
94	P51858	0.00631056	0.00697771	0h>24h	HDGF	Hepatoma-derived growth factor	240	8.06854
95	P68032	0.0063256	0.00697771	0h>24h	ACTC	Actin, alpha cardiac muscle 1	377	13.8127
96	P06733	0.00648148	0.00707671	0h>24h	ENO1	Alpha-enolase	434	2.05484
97	Q14703	0.00658988	0.00712238	0h>24h	MBTPS1	Membrane-bound transcription factor site-1 protease	1052	4.47945
98	P49327	0.00718811	0.00769126	0h>24h	FAS	Fatty acid synthase	2511	29.2863
99	Q09666	0.00764922	0.00810362	0h>24h	AHNAK	Neuroblast differentiation-associated protein AHNAK	5890	4.49581
100	P38117	0.0078265	0.00812251	0h>24h	ETFB	Electron transfer flavoprotein subunit beta	255	8.66827
101	Q9BQE3	0.00785362	0.00812251	0h>24h	TUBA1C	Tubulin alpha-1C chain	449	4.21549
102	P21291	0.00789479	0.00812251	0h>24h	CSRP1	Cysteine and glycine-rich protein 1	193	6.82282
103	Q12805	0.0080258	0.00817866	0h>24h	FBLN3	EGF-containing fibulin-like extracellular matrix protein 1	493	2.41548
104	Q9GZV4	0.0081436	0.00822041	0h>24h	EIF5A2	Eukaryotic translation initiation factor 5A-2	153	2.49957
105	O75369	0.00838666	0.00838665	0h>24h	FLNB	Filamin-B	2602	4.08548
106	Q12906	0.00869937	0.00861881	0h>24h	ILF3	Interleukin enhancer-binding factor 3	894	5.90356
107	P07602	0.00884453	0.00868223	24h>0h	SAP	Prosaposin	524	3.71027
108	P04792	0.00932562	0.00898955	0h>24h	HSPB1	Heat shock protein beta-1	205	3.1721
109	Q71DI3	0.0098005	0.00936296	0h>24h	HIST2H3A	Histone H3.2	136	2.06344
110	P51991	0.0109075	0.0101734	0h>24h	HNRNPA3	Heterogeneous nuclear ribonucleoprotein A3	378	8.22646
111	O15230	0.010934	0.0101734	0h>24h	LAMA5	Laminin subunit alpha-5	3695	9.68725
112	P52907	0.0112078	0.0103382	0h>24h	CAPZA1	F-actin-capping protein subunit alpha-1	286	1525.58
113	P07737	0.0113425	0.010373	24h>0h	PFN1	Profilin-1	140	2.13319
114	O15143	0.011526	0.0104276	0h>24h	ARPC1B	Actin-related protein 2/3 complex subunit 1B	372	17.7283
115	Q96HC4	0.0115995	0.0104276	0h>24h	PDLIM5	PDZ and LIM domain protein 5	596	1630.39
116	A8MWD9	0.0117403	0.0104276	0h>24h	SNRPGP15	Putative small nuclear ribonucleoprotein G-like protein 15	76	56.7246
117	P07195	0.011792	0.0104276	0h>24h	LDHB	L-lactate dehydrogenase B chain	334	13.473
118	Q16610	0.0125355	0.0109191	0h>24h	ECM1	Extracellular matrix protein 1	540	2.37709
119	Q8WW12	0.0126082	0.0109191	0h>24h	PCNP	PEST proteolytic signal-containing nuclear protein	178	10.8968
120	P05204	0.0126539	0.0109191	24h>0h	HMGN2	Non-histone chromosomal protein HMG-17	90	2.20484
121	P13639	0.0130801	0.0111966	0h>24h	EF2	Elongation factor 2	858	2.56152
122	P25788	0.0132337	0.0112381	0h>24h	PSMA3	Proteasome subunit alpha type-3	255	2.69621
123	O43670	0.0135221	0.0113769	0h>24h	ZNF207	BUB3-interacting and GLEBS motif-containing protein ZNF207	478	4.98861
124	P22626	0.0136098	0.0113769	0h>24h	HNRNPA2B1	Heterogeneous nuclear ribonucleoproteins A2/B1	353	4.74843
125	Q05682	0.0138525	0.0114901	0h>24h	CALD1	Caldesmon	793	3.2203
126	Q9BY44	0.0142214	0.0117053	0h>24h	EIF2A	Eukaryotic translation initiation factor 2A	585	20.5729
127	Q16181	0.0144376	0.0117925	0h>24h	SEPT7	Septin-7	437	2.48538
128	P07711	0.0150038	0.01196	24h>0h	CTSL	Cathepsin L1	333	8.05494
129	P06703	0.0150596	0.01196	24h>0h	S100A6	Protein S100-A6	90	4.76366
130	Q01518	0.0150897	0.01196	0h>24h	CAP1	Adenylyl cyclase-associated protein 1	475	8.29846
131	Q6UVK1	0.0156068	0.0122789	24h>0h	CSPG4	Chondroitin sulfate proteoglycan 4	2322	2.95219
132	P07910	0.0161414	0.0125628	0h>24h	HNRPC	Heterogeneous nuclear ribonucleoproteins C1/C2	306	5.5495
133	P05556	0.0162025	0.0125628	0h>24h	ITB1	Integrin beta-1	798	5.41694
134	P13796	0.0167848	0.0129207	0h>24h	LCP1	Plastin-2	627	2.98423
135	P04222	0.0172074	0.0131513	24h>0h	HLA-C	HLA class I histocompatibility antigen, Cw-3 alpha chain	366	2.95992
136	P27348	0.0178506	0.0135462	0h>24h	YWHAQ	14-3-3 protein theta	245	10.8233
137	P43490	0.018194	0.0137095	0h>24h	NAMPT	Nicotinamide phosphoribosyltransferase	491	11.2682
138	Q14112	0.0183403	0.0137231	0h>24h	NID2	Nidogen-2	1375	4.35477
139	Q99497	0.018557	0.0137888	0h>24h	PARK7	Protein/nucleic acid deglycase DJ-1	189	2.45117
140	O75095	0.019135	0.0140959	0h>24h	MEGF6	Multiple epidermal growth factor-like domains protein 6	1541	4.05242
141	P04075	0.0192336	0.0140959	0h>24h	ALDOA	Fructose-bisphosphate aldolase A	364	8.09586
142	P21333	0.0204147	0.0148249	0h>24h	FLNA	Filamin-A	2647	2.91304
143	P35241	0.0205055	0.0148249	0h>24h	RDX	Radixin	583	2.16407
144	Q07666	0.0208687	0.0149862	0h>24h	KHDRBS1	KH domain-containing, RNA-binding, signal transduction-associated protein 1	443	4.39831
145	O00764	0.0215265	0.015252	0h>24h	PDXK	Pyridoxal kinase	312	333.511
146	Q15424	0.0217187	0.015252	0h>24h	SAFB1	Scaffold attachment factor B1	915	273.506
147	O15144	0.021809	0.015252	0h>24h	ARPC2	Actin-related protein 2/3 complex subunit 2	300	265.921
148	Q13185	0.0220329	0.015292	0h>24h	CBX3	Chromobox protein homolog 3	183	7.18254
149	P14174	0.0221992	0.015292	0h>24h	MIF	Macrophage migration inhibitory factor	115	7.63492
150	P99999	0.0227198	0.0154842	0h>24h	CYC	Cytochrome c	105	24.562
151	P08572	0.0237139	0.0159777	0h>24h	COL4A2	Collagen alpha-2(IV) chain	1712	2.47843
152	Q8NBP7	0.0237426	0.0159777	0h>24h	PCSK9	Proprotein convertase subtilisin/kexin type 9	692	5.0591
153	Q14152	0.0248988	0.016651	0h>24h	EIF3A	Eukaryotic translation initiation factor 3 subunit A	1382	10.8652
154	Q9H320	0.0253349	0.0167566	24h>0h	VCX1	Variable charge X-linked protein 1	206	6.05661
155	P52209	0.0253698	0.0167566	0h>24h	6PGD	6-phosphogluconate dehydrogenase, decarboxylating	483	306.442
156	Q9UK76	0.0259205	0.0170153	0h>24h	JPT1	Jupiter microtubule associated homolog 1	154	177.797
157	P48444	0.028628	0.0186334	24h>0h	COPD	Coatomer subunit delta	511	7.08885
158	A6NNC1	0.0287338	0.0186334	24h>0h	N/A	Putative POM121-like protein 1-like	897	6.2464
159	P29692	0.0293519	0.0189196	0h>24h	EF1D	Elongation factor 1-delta	281	2.31637
160	P78539	0.0297895	0.0190867	0h>24h	SRPX	Sushi repeat-containing protein SRPX	464	2.43277
161	P38159	0.0300865	0.0191556	0h>24h	RBMX	RNA-binding motif protein, X chromosome	391	7.81314
162	P45452	0.0303851	0.0191556	24h>0h	MMP13	Collagenase 3	471	151.594
163	Q15185	0.0304342	0.0191556	0h>24h	TEBP	Prostaglandin E synthase 3	160	10.3477
164	Q9Y2S6	0.0306814	0.0191983	0h>24h	TMA7	Translation machinery-associated protein 7	64	187.949
165	Q13126	0.0309059	0.0192263	0h>24h	MTAP	S-methyl-5'-thioadenosine phosphorylase	283	9.41826
166	Q04637	0.0313832	0.0193438	0h>24h	EIF4G1	Eukaryotic translation initiation factor 4 gamma 1	1599	64.1313
167	P62310	0.0318302	0.0194351	0h>24h	LSM3	U6 snRNA-associated Sm-like protein LSm3	102	4.74665
168	P62805	0.0319681	0.0194351	0h>24h	H4	Histone H4	103	9.79887
169	Q00688	0.0324893	0.0195493	0h>24h	FKBP3	Peptidyl-prolyl cis-trans isomerase FKBP3	224	31.3605
170	P08238	0.0325214	0.0195493	0h>24h	HSP90AB1	Heat shock protein HSP 90-beta	724	11.1053
171	P11413	0.0330303	0.0197444	0h>24h	G6PD	Glucose-6-phosphate 1-dehydrogenase	515	12.5446
172	Q16543	0.0332841	0.0197855	0h>24h	CDC37	Hsp90 co-chaperone Cdc37	378	2.08688
173	P62857	0.0338324	0.0198995	0h>24h	RPS28	40S ribosomal protein S28	69	2.86998
174	P22392	0.033884	0.0198995	0h>24h	NDKB	Nucleoside diphosphate kinase B	152	3.26321
175	Q8NE71	0.0340339	0.0198995	0h>24h	ABCF1	ATP-binding cassette sub-family F member 1	845	2.14181
176	P37108	0.0342462	0.0199149	0h>24h	SRP14	Signal recognition particle 14 kDa protein	136	136.658
177	P08670	0.0353364	0.0202192	0h>24h	VIME	Vimentin	466	2.47657
178	Q92743	0.0360627	0.0204391	0h>24h	HTRA1	Serine protease HTRA1	480	2.12154
179	P19338	0.0364076	0.0204391	0h>24h	NUCL	Nucleolin	710	4.42754
180	Q15019	0.0364476	0.0204391	0h>24h	SEPT2	Septin-2	361	5.51189
181	Q14315	0.0365323	0.0204391	0h>24h	FLNC	Filamin-C	2725	2.64672
182	Q96EP5	0.0366759	0.0204391	0h>24h	DAZAP1	DAZ-associated protein 1	407	7.88777
183	P06576	0.0374629	0.0207339	0h>24h	ATP5F1B	ATP synthase subunit beta, mitochondrial	529	103.481
184	P00558	0.0378441	0.0207339	0h>24h	PGK1	Phosphoglycerate kinase 1	417	17.85
185	P60709	0.03798	0.0207339	0h>24h	ACTB	Actin, cytoplasmic 1	375	19.094
186	O15145	0.0409934	0.0222035	0h>24h	ARPC3	Actin-related protein 2/3 complex subunit 3	178	7.41455
187	Q00839	0.0410868	0.0222035	0h>24h	HNRPU	Heterogeneous nuclear ribonucleoprotein U	825	6.40279
188	O43776	0.0415059	0.022286	0h>24h	SYNC	Asparagine--tRNA ligase, cytoplasmic	548	60.1713
189	Q5TAT6	0.0417276	0.022286	0h>24h	COL13A1	Collagen alpha-1(XIII) chain	717	3.9844
190	Q9H013	0.0418644	0.022286	0h>24h	ADAM19	Disintegrin and metalloproteinase domain-containing protein 19	955	2.1216
191	P24534	0.042155	0.0223296	0h>24h	EF1B	Elongation factor 1-beta	225	111.262
192	Q01082	0.0428606	0.0223658	0h>24h	SPTB2	Spectrin beta chain, non-erythrocytic 1	2364	8.98928
193	P11142	0.0430181	0.0223658	0h>24h	HSP7C	Heat shock cognate 71 kDa protein	646	3.85052
194	P13667	0.0447404	0.0231267	0h>24h	PDIA4	Protein disulfide-isomerase A4	645	72.1061
195	Q13642	0.0461817	0.0237569	0h>24h	FHL1	Four and a half LIM domains protein 1	323	7.3382
196	Q7Z7M9	0.0468367	0.0238488	0h>24h	GALNT5	Polypeptide N-acetylgalactosaminyltransferase 5	940	107.647
197	P16870	0.0469866	0.0238488	0h>24h	CPE	Carboxypeptidase E	476	3.04472
198	P33316	0.047029	0.0238488	0h>24h	DUT	Deoxyuridine 5'-triphosphate nucleotidohydrolase, mitochondrial	252	4.64747
199	P17936	0.0482764	0.0243659	0h>24h	IBP3	Insulin-like growth factor-binding protein 3	291	3.42127
200	Q8NBS9	0.0497472	0.0248736	24h>0h	TXNDC5	Thioredoxin domain-containing protein 5	432	2.71211
						24h>0h IL-1β
						0h>24h IL-1β

## Sheet: Table S3
Table S3.	Ribosome profiling data summary
Total/RPF	IL-1β	Replicate	Number of reads	Mean read length (bp)	Read length STDEV	A content (%)	C content (%)	G content (%)	T content (%)	N content (%)
RPF	0h	n1	14287455	28.7	4	17.5	32.1	37.6	12.7	0
RPF	0h	n2	5520862	28	6.5	17.4	32.1	36.2	14.4	0
RPF	0h	n3	5499258	28.3	5.7	18.3	31	35.8	15	0
RPF	3h	n1	13926097	28.1	5.1	17.8	31.7	37.9	12.7	0
RPF	3h	n2	14126686	29.9	5	20.6	30.9	33.8	14.7	0
RPF	3h	n3	14499877	30	5.4	21.4	30.6	33.3	14.7	0
Total	0h	n1	27907935	31	5.1	20.6	27	30.1	22.3	0
Total	0h	n2	13444837	26.1	6.1	20.4	27.6	30	22	0
Total	0h	n3	23418108	26.5	5.8	20.6	27.4	30.1	21.9	0
Total	3h	n1	3499361	32	6.9	20.4	26.9	29.7	23.1	0
Total	3h	n2	11299566	27	5.9	20.5	27.3	30.7	21.4	0
Total	3h	n3	7169019	29.3	6.8	21.8	26	30.7	21.5	0
		Average	1.28833e+07	28.7417	5.69167	19.775	29.2167	32.9917	18.0333	0

## Sheet: Table S4
Table S4. Full list of RiboGalaxy parameters
Adapter sequence removal
Parameter	Response
Custom sequence: 5’ AGATCGGAAGAGCACACGTCT 3’
Max. error rate:	0.1
Match times:	1
Min. overlap length:	3
Match read wildcards:	Check/uncheck
Do not match adapter wildcards:	Check/uncheck
Output filtering options:	Set filters
Discard trimmed reads:	Check/uncheck
Min. length (trimmed reads):	25
Max. length (trimmed reads):	0
Additional output options:	Default
Additional modifications to reads:	No read modifications
rRNA removal
Parameter	Response
Skip the first n reads (-s):	0
Only align the first n reads (-s):	-1
Trim n bases from high-quality (left) end of each read before alignment (-5):	0
Trim n bases from low-quality (right) end of each read before alignment (-3):	0
Max. # of mismatches permitted in the seed (-n):	2
Max. permitted total of quality values mismatched read positions (-e):	70
Seed length (-l):	25
Round to nearest 10 and saturating at 30 (--nomaqround)
# of mismatches for SOAP-like alignment policy (-v):	3
Do not align against the reverse-complement reference strand (--norc)
Do not try as hard as possible to find valid alignments when they exist (-y)
Report up to n valid alignments pre read (-K):	1
Do not report all valid alignments (-a)
Suppress all alignments for a read if more than n reportable alignments exist (-m):	-1
Write all reads with a number of valid alignments exceeding the limit set within the –m option to a file (--max):	Check/uncheck
Write all reads that could not be aligned to a file (--un):	Check/uncheck
Whether or not to make Bowtie guarantee that reported singleton alignments are 'best' in terms of stratum and in terms of
the quality values at the mismatched positions (--best):	Do not use best or Use best
Maximum number of backtracks permitted when aligning a read (--maxbts):	125
Override the off-rate of the index to n (-o):	-1
Seed for pseudo-random number generator (--seed):	-1
Suppress the header in the output SAM file:	Check/uncheck
Align to transcriptome
Parameter	Response
Source of the reference transcriptome:	Use one from the history
Select the reference transcriptome:	UCSC Main on Human
Choose whether to use Default options for building indices or to Set your own:	Default or Set your own
Is this library mate-paired?:	Single-end or Paired-end
FASTQ file:	e.g. 1: Remove rRNA using Bowtie
	on data 1: unmapped reads (L)
Bowtie settings to use:	Full parameter list or Commonly used
Skip the first n reads (-s):	0
Only align the first n reads (-u):	-1
Trim n bases from high-quality (left) end of each read before alignment (-5):	0
Trim n bases from high-quality (left) end of each read before alignment (-5):	0
Maximum number of mismatches permitted in the seed (-n):	2
Maximum permitted total of quality values at mismatched read positions (-e):	70
Seed length (-l):	25
Whether or not to round to the nearest 10 and saturating at 30 (--nomaqround):	Round to nearest 10
Number of mismatches for SOAP-like alignment policy (-v):	-1
Do not align against the reverse-complement reference strand
Whether or not to try as hard as possible to find valid alignments when they exist (-y):	Do not try hard or Try hard
Report up to n valid alignments per read (-k):	1
Whether or not to report all valid alignments per read (-a):	Report all valid alignments
Suppress all alignments for a read if more than n reportable alignments exist (-m):	100
Write all reads with a number of valid alignments exceeding the limit set with the -m option to a file (--max):	Check/uncheck
Write all reads that could not be aligned to a file (--un):	Check/uncheck
Whether or not to make Bowtie guarantee that reported singleton alignments are
'best' in terms of stratum and in terms of the quality values at the mismatched
positions (--best):	Do not use best
Maximum number of backtracks permitted when aligning a read (--maxbts):	125
Override the offrate of the index to n (-o):	-1
Seed for pseudo-random number generator (--seed):	-1
Suppress the header in the output SAM file:	Check/uncheck
Prepare riboSeqR input
Parameter	Response
Have RNA-Seq data?:	Check/uncheck
Ribo and RNA-Seq alignment 1 Common name for replicate group:	0h n1
Ribo and RNA-Seq alignment 2 Common name for replicate group:	0h n2
Ribo and RNA-Seq alignment 3 Common name for replicate group:	0h n3
Ribo and RNA-Seq alignment 4 Common name for replicate group:	3h n1
Ribo and RNA-Seq alignment 5 Common name for replicate group:	3h n2
Ribo and RNA-Seq alignment 6 Common name for replicate group:	3h n3
For each replicate group, provide Ribo-Seq alignment file (SAM) and RNA-Seq alignment file (SAM)
Triplet periodicity
Parameters	Response
Select prepared riboSeqR input (R data file):	e.g. Metagene analysis (R data file)
Find CDS parameters
Select FASTA file of the reference transcriptome:	e.g. UCSC Main on Human
Start codon(s) to use:	ATG
Stop codon(s) to use:	TAG, TAA, TGA
Frame Counting parameters
Lengths of ribosome footprints to be included:	25 : 30
Reading Frame parameters
Lengths of reads to be analysed for frame-shift, or to be plotted:	26 : 30
PlotFS parameters
Text for legend used in the plot:	Frame 1, Frame 2, Frame 3
Metagene analysis
Parameters	Response
Select Triplet periodicity (R data file):	e.g. Metagene analysis (R data file)
Filter Hits parameters (footprint reads to be used in the analysis)
Length of ribosome footprint reads to be used in filtering (lengths):	28
Frames of the ribosome footprint reads to be used in filtering (frames):	0,1,2
Mean number of hits within a replicate group that should be observed to pass filtering (hitMean):	10
Mean number of unique sequences within a replicate group that should be observed to pass filtering (unqhitMean):	1
Check the ratios of the expected phase to maximal phase within the putative coding sequence (ratioCheck):	Check/uncheck
Plot CDS parameters
Length of footprints to be plotted (lengths):	28
The distance upstream of the translation start to be plotted (min5p):	-20
The distance downstream of the translation start to be plotted (max5p):	200
The distance upstream of the translation end to be plotted (min3p):	-200
The distance downstream of the translation end to be plotted (max3p):	20
Differential translation analysis
Parameters	Response
Select Metagene analysis (R data file):	e.g. Metagene analysis (R data file)
Ribo and RNA counts (riboSeqR)
Lengths of ribosome footprints to inform count data:	28
Frames corresponding to the lengths of ribosome footprints given above:	0,1,2
baySeq Analysis
Group (model) structure to test on the data:	1,1,1,1,1,1 and: 0h,0h,0h,3h,3h,3h
How many results to return? (top candidates for differential translation):	200
Normalize data?:	Check/uncheck
Riboplot
Parameters	Response
Select Ribo-Seq alignment file in BAM format
Select FASTA format of the transcriptome:	e.g. UCSC Main on Human
Name of transcript to plot (as in FASTA):	e.g. NM_000346.3
Include RNA coverage?:	Yes/No
Select RNA-Seq alignment file in BAM format
Read length(s) to consider:	28
Read offset(s) corresponding to read length(s):	0

## Sheet: Table S5
Table S5.	Ribosome profiling differential translation analysis
RANK	Accession	Gene names	Protein names	Transcript variants	Length (bp)	Frame	Ordering	RNA type	Significance: FDR (p)
1	NM_001270508.1	TNFAIP3	TNF alpha induced protein 3	1	4753	2	3h>0h	Linear mRNA	1.26725e-11
2	NM_006290.3	TNFAIP3	TNF alpha induced protein 3	3	4705	2	3h>0h	Linear mRNA	1.26725e-11
3	NM_001270507.1	TNFAIP3	TNF alpha induced protein 3	2	4729	2	3h>0h	Linear mRNA	1.26725e-11
4	NM_031419.3	NFKBIZ	NFKB inhibitor zeta	1	3934	2	3h>0h	Linear mRNA	4.04325e-11
5	NM_001005474.2	NFKBIZ	NFKB inhibitor zeta	2	3801	1	3h>0h	Linear mRNA	1.48116e-10
6	NM_003998.3	NFKB1	Nuclear factor kappa B subunit 1	1	4093	3	3h>0h	Linear mRNA	4.81443e-10
7	NM_001165412.1	NFKB1	Nuclear factor kappa B subunit 1	2	4090	3	3h>0h	Linear mRNA	7.27009e-10
8	NM_001323551.1	ZC3H12A	Zinc finger CCCH-type containing 12A	3	2800	1	3h>0h	Linear mRNA	9.41239e-10
9	NM_001319226.1	NFKB1	Nuclear factor kappa B subunit 1	3	3900	2	3h>0h	Linear mRNA	1.10921e-09
10	NM_006291.2	TNFAIP2	TNF alpha induced protein 2		4180	3	3h>0h	Linear mRNA	1.46291e-09
11	NM_000600.4	IL6	Interleukin 6	1	1197	2	3h>0h	Linear mRNA	2.41653e-09
12	NM_002090.2	CXCL3	C-X-C motif chemokine ligand 3		1166	1	3h>0h	Linear mRNA	4.64948e-09
13	NM_012118.3	NOCT	Nocturnin		1984	2	3h>0h	Linear mRNA	7.19283e-09
14	NM_001114309.1	ELF3	E74 like ETS transcription factor 3	2	3263	1	3h>0h	Linear mRNA	1.1258e-08
15	NM_000201.2	ICAM1	Intercellular adhesion molecule 1		3249	2	3h>0h	Linear mRNA	1.505e-08
16	NM_002089.3	CXCL2	C-X-C motif chemokine ligand 2		1234	2	3h>0h	Linear mRNA	1.85153e-08
17	NM_025079.2	ZC3H12A	Zinc finger CCCH-type containing 12A	1	2737	1	3h>0h	Linear mRNA	2.20482e-08
18	NM_001323550.1	ZC3H12A	Zinc finger CCCH-type containing 12A	2	2713	1	3h>0h	Linear mRNA	2.51886e-08
19	NM_001190945.1	TRAF1	TNF receptor associated factor 1	2	4303	3	3h>0h	Linear mRNA	2.81725e-08
20	NM_005658.4	TRAF1	TNF receptor associated factor 1	1	4450	3	3h>0h	Linear mRNA	3.0858e-08
21	NM_006273.3	CCL7	C-C motif chemokine ligand 7		815	1	3h>0h	Linear mRNA	3.36461e-08
22	NM_003897.3	IER3	Immediate early response 3		1254	3	3h>0h	Linear mRNA	3.61963e-08
23	NM_004433.4	ELF3	E74 like ETS transcription factor 3	1	3149	1	3h>0h	Linear mRNA	3.85279e-08
24	NM_002982.3	CCL2	C-C motif chemokine ligand 2		760	2	3h>0h	Linear mRNA	4.09231e-08
25	NM_145804.2	ABTB2	Ankyrin repeat and BTB domain containing 2		4919	3	3h>0h	Linear mRNA	4.50592e-08
26	NM_002309.4	LIF	LIF, interleukin 6 family cytokine	1	3987	1	3h>0h	Linear mRNA	4.89677e-08
27	NR_002201.1	FTH1P3	Ferritin heavy chain 1 pseudogene 3		954	2	3h>0h	Non-coding RNA	5.34963e-08
28	NM_001199834.1	VCAM1	Vascular cell adhesion molecule 1	3	3034	3	3h>0h	Linear mRNA	5.90965e-08
29	NM_001318095.1	IL6	Interleukin 6	2	1006	3	3h>0h	Linear mRNA	6.46471e-08
30	NM_001078.3	VCAM1	Vascular cell adhesion molecule 1		3220	3	3h>0h	Linear mRNA	7.0591e-08
31	NM_001190947.1	TRAF1	TNF receptor associated factor 1	3	3715	3	3h>0h	Linear mRNA	7.77952e-08
32	NM_003821.5	RIPK2	Receptor interacting serine/threonine kinase 2		2588	3	3h>0h	Linear mRNA	8.85857e-08
33	NM_001323551.1	ZC3H12A	Zinc finger CCCH-type containing 12A	3	2800	1	0h>3h	Linear mRNA	1.01427e-07
34	NM_021035.2	ZNFX1	Zinc finger NFX1-type containing 1		7371	2	3h>0h	Linear mRNA	1.1419e-07
35	NM_001570.3	IRAK2	Interleukin 1 receptor associated kinase 2		3469	2	3h>0h	Linear mRNA	1.31984e-07
36	NM_001511.3	CXCL1	C-X-C motif chemokine ligand 1	1	1148	2	3h>0h	Linear mRNA	1.59863e-07
37	NM_001252386.1	TNIP1	TNFAIP3 interacting protein 1	2	2761	1	3h>0h	Linear mRNA	2.03046e-07
38	NM_080682.2	VCAM1	Vascular cell adhesion molecule 1	2	2944	3	3h>0h	Linear mRNA	2.67393e-07
39	NM_005195.3	CEBPD	CCAAT/enhancer binding protein delta		1269	3	3h>0h	Linear mRNA	3.4092e-07
40	NM_002852.3	PTX3	Pentraxin 3		1955	3	3h>0h	Linear mRNA	4.1348e-07
41	NM_001252385.1	TNFAIP3	TNF alpha induced protein 3	1	2950	2	3h>0h	Linear mRNA	4.90863e-07
42	NM_004428.2	EFNA1	Ephrin A1	1	1590	1	3h>0h	Linear mRNA	5.91492e-07
43	NM_182685.1	EFNA1	Ephrin A1	2	1524	1	3h>0h	Linear mRNA	6.95621e-07
44	NM_022551.2	RPS18	Ribosomal protein S18		549	1	3h>0h	Linear mRNA	7.97213e-07
45	NM_001252391.1	TNFAIP3	TNF alpha induced protein 3	4	2830	1	3h>0h	Linear mRNA	9.01949e-07
46	NM_006058.4	TNFAIP3	TNF alpha induced protein 3	5	2933	2	3h>0h	Linear mRNA	1.00213e-06
47	NM_001258454.1	TNFAIP3	TNF alpha induced protein 3	8	2922	2	3h>0h	Linear mRNA	1.09805e-06
48	NM_001252390.1	TNFAIP3	TNF alpha induced protein 3	3	2798	2	3h>0h	Linear mRNA	1.18997e-06
49	NR_077247.1	RPS18P9	Ribosomal protein S18 pseudogene 9		993	2	3h>0h	Non-coding RNA	1.27849e-06
50	NM_001252392.1	TNFAIP3	TNF alpha induced protein 3	6	2756	1	3h>0h	Linear mRNA	1.36445e-06
51	NM_001252393.1	TNFAIP3	TNF alpha induced protein 3	7	2859	2	3h>0h	Linear mRNA	1.44705e-06
52	NM_001142284.1	RPS24	Ribosomal protein S24	b	689	2	3h>0h	Linear mRNA	1.54834e-06
53	NM_001142282.1	RPS24	Ribosomal protein S24	f	674	2	3h>0h	Linear mRNA	1.64723e-06
54	NM_001142285.1	RPS24	Ribosomal protein S24	g	2820	2	3h>0h	Linear mRNA	1.74343e-06
55	NM_001142283.1	RPS24	Ribosomal protein S24	e	692	2	3h>0h	Linear mRNA	1.83613e-06
56	NM_033022.3	RPS24	Ribosomal protein S24	a	671	2	3h>0h	Linear mRNA	1.9279e-06
57	NM_000146.3	FTL	Ferritin light chain		889	2	3h>0h	Linear mRNA	2.03429e-06
58	NM_207422.2	FLJ44635	TPT1-like protein		2269	1	3h>0h	Linear mRNA	2.14447e-06
59	NM_001026.4	RPS24	Ribosomal protein S24	c	649	2	3h>0h	Linear mRNA	2.26047e-06
60	NM_014963.2	SBNO2	Strawberry notch homolog 2	1	4948	2	3h>0h	Linear mRNA	2.37733e-06
61	NM_005101.3	ISG15	ISG15 ubiquitin-like modifier		685	3	3h>0h	Linear mRNA	2.51972e-06
62	NM_001258455.1	TNFAIP3	TNF alpha induced protein 3	9	2525	1	3h>0h	Linear mRNA	2.6975e-06
63	NM_001258456.1	TNFAIP3	TNF alpha induced protein 3	10	2428	1	3h>0h	Linear mRNA	2.88629e-06
64	NM_001286273.1	TPT1	Tumor protein, translationally-controlled 1	3	4575	1	3h>0h	Linear mRNA	3.10414e-06
65	NM_002032.2	FTH1	Ferritin heavy chain 1		2145	2	3h>0h	Linear mRNA	3.38496e-06
66	NR_135007.1	GBP3	Guanylate binding protein 3	5	2557	2	3h>0h	Non-coding RNA	3.66897e-06
67	NM_012423.3	RPL13A	Ribosomal protein L13a	1	1196	2	3h>0h	Linear mRNA	4.00439e-06
68	NR_026712.1	RPL13AP5	Ribosomal protein L13a pseudogene 5		658	2	3h>0h	Non-coding RNA	4.36471e-06
69	NM_001329128.1	IFNGR2	Interferon gamma receptor 2	1	2295	1	3h>0h	Linear mRNA	4.76674e-06
70	NM_005534.3	IFNGR2	Interferon gamma receptor 2	2	2234	1	3h>0h	Linear mRNA	5.1704e-06
71	NM_003380.3	VIM	Vimentin		2151	3	3h>0h	Linear mRNA	5.6028e-06
72	NM_000990.4	RPL27A	Ribosomal protein L27a	2	906	1	3h>0h	Linear mRNA	6.02956e-06
73	NM_001030.4	RPS27	Ribosomal protein S27		352	2	3h>0h	Linear mRNA	6.5188e-06
74	NM_001270491.1	RPL13A	Ribosomal protein L13a	2	1120	1	3h>0h	Linear mRNA	7.01605e-06
75	NM_001100122.1	SBNO2	Strawberry notch homolog 2	2	4616	3	3h>0h	Linear mRNA	7.50598e-06
76	NR_073024.1	RPL13A	Ribosomal protein L13a		1186	1	3h>0h	Non-coding RNA	7.99988e-06
77	NR_026890.1	RPSAP9	Ribosomal protein SA pseudogene 9		1440	2	3h>0h	Non-coding RNA	8.48344e-06
78	NM_001010.2	RPS6	Ribosomal protein S6		829	1	3h>0h	Linear mRNA	9.00721e-06
79	NM_001286272.1	TPT1	Tumor protein, translationally-controlled 1	1	4814	3	3h>0h	Linear mRNA	9.55969e-06
80	NM_000997.4	RPL37	Ribosomal protein L37		1586	2	3h>0h	Linear mRNA	1.0125e-05
81	NM_144489.3	RGS3	Regulator of G protein signaling 3	5	1745	1	3h>0h	Linear mRNA	1.07336e-05
82	NM_152346.2	SLC43A2	Solute carrier family 43 member 2	2	8217	2	3h>0h	Linear mRNA	1.15247e-05
83	NM_001034996.2	RPL14	Ribosomal protein L14	1	939	2	3h>0h	Linear mRNA	1.23587e-05
84	NM_000980.3	RPL18A	Ribosomal protein L18a		671	2	3h>0h	Linear mRNA	1.31768e-05
85	NR_104045.1	MT1IP	Metallothionein 1I, pseudogene	2	357	3	3h>0h	Non-coding RNA	1.39892e-05
86	NM_001253384.1	RPL15	Ribosomal protein L15	6	4033	3	3h>0h	Linear mRNA	1.49092e-05
87	NM_001958.3	EEF1A2	Eukaryotic translation elongation factor 1 alpha 2		2022	3	3h>0h	Linear mRNA	1.58104e-05
88	NM_001007074.1	RPL32	Ribosomal protein L32	3	1787	1	3h>0h	Linear mRNA	1.67389e-05
89	NM_001007073.1	RPL32	Ribosomal protein L32	2	1767	2	3h>0h	Linear mRNA	1.76465e-05
90	NR_026715.1	RPL13AP6	Ribosomal protein L13a pseudogene 6		653	2	3h>0h	Non-coding RNA	1.85805e-05
91	NR_003932.2	RPL13AP20	Ribosomal protein L13a pseudogene 20		660	2	3h>0h	Non-coding RNA	1.95456e-05
92	NM_000994.3	RPL32	Ribosomal protein S27a	1	1668	2	3h>0h	Linear mRNA	2.04901e-05
93	NM_001135592.2	RPL27A	Ribosomal protein L27a		970	2	3h>0h	Linear mRNA	2.15765e-05
94	NM_001206798.2	PKM	Pyruvate kinase, muscle	6	2779	1	3h>0h	Linear mRNA	2.266e-05
95	NM_001025.4	RPS23	Ribosomal protein S23		3325	1	3h>0h	Linear mRNA	2.37234e-05
96	NM_001035258.1	RPL38	Ribosomal protein L38	2	376	1	3h>0h	Linear mRNA	2.47699e-05
97	NM_000999.3	RPL38	Ribosomal protein L38	1	411	3	3h>0h	Linear mRNA	2.57949e-05
98	NM_001321364.1	SLC43A2	Solute carrier family 43 member 2	4	8229	2	3h>0h	Linear mRNA	2.68085e-05
99	NM_001284498.1	SLC43A2	Solute carrier family 43 member 2	1	8431	3	3h>0h	Linear mRNA	2.78016e-05
100	NM_001321365.1	SLC43A2	Solute carrier family 43 member 2	5	8398	3	3h>0h	Linear mRNA	2.87749e-05
101	NM_006291.2	TNFAIP2	TNF alpha induced protein 2		4180	1	0h>3h	Linear mRNA	2.97726e-05
102	NM_007115.3	TNFAIP6	TNF alpha induced protein 6		1439	1	3h>0h	Linear mRNA	3.07698e-05
103	NM_003973.4	RPL14	Ribosomal protein L14	2	875	1	3h>0h	Linear mRNA	3.17589e-05
104	NM_001547.4	IFIT2	Interferon induced protein with tetratricopeptide repeats 2		3505	2	3h>0h	Linear mRNA	3.27906e-05
105	NM_001177413.1	RPS27A	Ribosomal protein S27a	3	894	1	3h>0h	Linear mRNA	3.38615e-05
106	NM_001032.4	RPS29	Ribosomal protein S29	1	386	2	3h>0h	Linear mRNA	3.49478e-05
107	NM_000975.3	RPL11	Ribosomal protein L11	1	644	1	3h>0h	Linear mRNA	3.60843e-05
108	NM_199161.4	SAA1	Serum amyloid A1	2	579	2	3h>0h	Linear mRNA	3.72279e-05
109	NM_001199802.1	RPL11	Ribosomal protein L11	2	641	1	3h>0h	Linear mRNA	3.83701e-05
110	NM_020529.2	NFKBIA	NFKB inhibitor alpha		1579	3	3h>0h	Linear mRNA	3.94958e-05
111	NR_004844.1	RPL13AP3	Ribosomal protein L13a pseudogene 3		1488	3	3h>0h	Non-coding RNA	4.07198e-05
112	NM_001199974.1	RPL36A-HNRNPH2	RPL36A-HNRNPH2 readthrough	2	2536	2	3h>0h	Linear mRNA	4.19885e-05
113	NM_001253382.1	RPL15	Ribosomal protein L15	4	2299	1	3h>0h	Linear mRNA	4.3235e-05
114	NM_001316311.1	RPL35A	Ribosomal protein L35a	1	531	1	3h>0h	Linear mRNA	4.45689e-05
115	NM_000996.2	RPL35A	Ribosomal protein L35a	2	511	2	3h>0h	Linear mRNA	4.58796e-05
116	NM_001199972.1	RPL36A	Ribosomal protein L36a	2	2361	2	3h>0h	Linear mRNA	4.72679e-05
117	NM_002427.3	MMP13	Matrix metallopeptidase 13		2735	3	3h>0h	Linear mRNA	4.86767e-05
118	NM_001253379.1	RPL15	Ribosomal protein L15	2	2743	1	3h>0h	Linear mRNA	5.0167e-05
119	NM_001253380.1	RPL15	Ribosomal protein L15	3	2853	3	3h>0h	Linear mRNA	5.16322e-05
120	NM_001253383.1	RPL15	Ribosomal protein L15	5	2221	1	3h>0h	Linear mRNA	5.30906e-05
121	NM_002954.5	RPS27A	Ribosomal protein S27a	1	1068	1	3h>0h	Linear mRNA	5.46087e-05
122	NM_000331.5	SAA1	Serum amyloid A1	1	726	2	3h>0h	Linear mRNA	5.61564e-05
123	NM_001178006.2	SAA1	Serum amyloid A1	3	640	3	3h>0h	Linear mRNA	5.7679e-05
124	NM_004233.3	CD83	CD83 molecule	1	2478	2	3h>0h	Linear mRNA	5.91863e-05
125	NM_001243130.1	RPL13	Ribosomal protein L13	3	4442	2	3h>0h	Linear mRNA	6.07061e-05
126	NM_003295.3	TPT1	Tumor protein, translationally-controlled 1	2	4649	3	3h>0h	Linear mRNA	6.22054e-05
127	NR_003669.2	MT1LP	Metallothionein 1L, pseudogene	1	372	3	3h>0h	Linear mRNA	6.37943e-05
128	NM_001321704.1	RPS9	Ribosomal protein S9	4	747	3	3h>0h	Linear mRNA	6.5424e-05
129	NM_001321701.1	RPS9	Ribosomal protein S9	2	758	2	3h>0h	Linear mRNA	6.71636e-05
130	NM_001013.3	RPS9	Ribosomal protein S9	1	753	3	3h>0h	Linear mRNA	6.88763e-05
131	NM_001040280.1	CD83	CD83 molecule	2	2475	2	3h>0h	Linear mRNA	7.06003e-05
132	NM_001321702.1	RPS9	Ribosomal protein S9	3	790	1	3h>0h	Linear mRNA	7.24482e-05
133	NM_005623.2	CCL8	C-C motif chemokine ligand 8		1351	3	3h>0h	Linear mRNA	7.43303e-05
134	NM_030754.4	SAA2	Serum amyloid A2	1	594	2	3h>0h	Linear mRNA	7.63085e-05
135	NM_001321705.1	RPS9	Ribosomal protein S9	5	630	3	3h>0h	Linear mRNA	7.84796e-05
136	NM_002948.3	RPL15	Ribosomal protein L15	1	2730	3	3h>0h	Linear mRNA	8.07582e-05
137	NM_001145033.1	C11orf96	Chromosome 11 open reading frame 96		1361	2	3h>0h	Linear mRNA	8.34202e-05
138	NM_001199744.1	SAA2-SAA4	SAA2-SAA4 readthrough		850	2	3h>0h	Linear mRNA	8.60859e-05
139	NM_002198.2	IRF1	Interferon regulatory factor 1		3567	1	3h>0h	Linear mRNA	8.89393e-05
140	NM_001012.1	RPS8	Ribosomal protein S8		705	3	3h>0h	Linear mRNA	9.18817e-05
141	NM_001319179.1	GBP3	Guanylate binding protein 3	2	3137	1	3h>0h	Linear mRNA	9.48653e-05
142	NM_033643.2	RPL36	Ribosomal protein L36	1	453	1	3h>0h	Linear mRNA	9.78884e-05
143	NM_004419.3	DUSP5	Dual specificity phosphatase 5		2545	1	3h>0h	Linear mRNA	0.000100974
144	NM_001243186.1	PIM1	Pim-1 proto-oncogene, serine/threonine kinase	1	2751	2	0h>3h	Linear mRNA	0.000104098
145	NM_002648.3	PIM1	Pim-1 proto-oncogene, serine/threonine kinase	1	2751	2	0h>3h	Linear mRNA	0.000107178
146	NM_001030001.2	RPS29	Ribosomal protein S29	2	7102	2	3h>0h	Linear mRNA	0.000110905
147	NM_001927.3	DES	Desmin		2268	3	3h>0h	Linear mRNA	0.000115011
148	NM_001199973.1	RPL36A-HNRNPH2	RPL36A-HNRNPH2 readthrough	1	2659	2	3h>0h	Linear mRNA	0.000119072
149	NM_021029.5	RPL36A	Ribosomal protein L36a	1	881	2	3h>0h	Linear mRNA	0.000123293
150	NM_015414.3	RPL36	Ribosomal protein L36	2	557	3	3h>0h	Linear mRNA	0.00012761
151	NM_001127380.2	SAA2	Serum amyloid A2	2	2053	2	3h>0h	Linear mRNA	0.000132008
152	NM_005319.3	HIST1H1C	Histone cluster 1 H1 family member c		732	2	3h>0h	Linear mRNA	0.000136665
153	NM_001145426.1	YBX3	Y-box binding protein 3	2	1769	1	3h>0h	Linear mRNA	0.000141539
154	NR_002778.1	RPL29P2	Ribosomal protein L29 pseudogene 2		657	1	3h>0h	Non-coding RNA	0.000146558
155	NM_000576.2	IL1B	Interleukin 1 beta		1498	1	3h>0h	Linear mRNA	0.000152386
156	NM_032348.3	MXRA8	Matrix remodeling associated 8	2	2534	3	3h>0h	Linear mRNA	0.000158255
157	NM_001282582.1	MXRA8	Matrix remodeling associated 8	5	2312	3	3h>0h	Linear mRNA	0.000164049
158	NM_000984.5	RPL23A	Ribosomal protein L23a		979	1	3h>0h	Linear mRNA	0.000170206
159	NM_000988.3	RPL27	Ribosomal protein L27		505	1	3h>0h	Linear mRNA	0.000176684
160	NM_001016.3	RPS12	Ribosomal protein S12		532	2	3h>0h	Linear mRNA	0.000183423
161	NM_000968.3	RPL4	Ribosomal protein L4		1458	3	3h>0h	Linear mRNA	0.000190428
162	NM_001282583.1	MXRA8	Matrix remodeling associated 8	4	2731	2	3h>0h	Linear mRNA	0.000197595
163	NM_000969.3	RPL5	Ribosomal protein L5		1028	1	3h>0h	Linear mRNA	0.000204681
164	NM_006167.3	NKX3-1	NK3 homeobox 1		3281	1	3h>0h	Linear mRNA	0.000211776
165	NM_001122842.2	NCOA7	Nuclear receptor coactivator 7	2	6424	1	3h>0h	Linear mRNA	0.000219033
166	NM_181782.4	NCOA7	Nuclear receptor coactivator 7	1	6457	1	3h>0h	Linear mRNA	0.000226203
167	NM_001199619.1	NCOA7	Nuclear receptor coactivator 7	3	6440	2	3h>0h	Linear mRNA	0.000233287
168	NM_001199620.1	NCOA7	Nuclear receptor coactivator 7	4	6558	3	3h>0h	Linear mRNA	0.000240286
169	NM_001199621.1	NCOA7	Nuclear receptor coactivator 7	5	6203	2	3h>0h	Linear mRNA	0.00024727
170	NR_026768.1	RPS15AP10	Ribosomal protein S15a pseudogene 10		914	2	3h>0h	Non-coding RNA	0.000254256
171	NM_001135154.1	SLC39A14	Solute carrier family 39 member 14	4	1812	2	3h>0h	Linear mRNA	0.000261325
172	NM_000970.4	RPL6	Ribosomal protein L6	2	987	2	3h>0h	Linear mRNA	0.000268943
173	NR_003063.1	TUBA4B	Tubulin alpha 4b		1380	1	3h>0h	Non-coding RNA	0.000276629
174	NM_001003.2	RPLP1	Ribosomal protein lateral stalk subunit P1	1	512	1	3h>0h	Linear mRNA	0.000284832
175	NM_018284.2	GBP3	Guanylate binding protein 3	1	3051	2	3h>0h	Linear mRNA	0.000293176
176	NM_006509.3	RELB	RELB proto-oncogene, NF-kB subunit		2297	3	3h>0h	Linear mRNA	0.000301457
177	NM_004906.4	WTAP	WT1 associated protein		2265	3	3h>0h	Linear mRNA	0.000309938
178	NM_001319181.1	GBP3	Guanylate binding protein 3	4	1910	2	3h>0h	Linear mRNA	0.000318533
179	NM_130795.3	RGS3	Regulator of G protein signaling 3	1	3713	1	3h>0h	Linear mRNA	0.000327565
180	NM_021104.1	RPL41	Ribosomal protein L41	1	478	3	3h>0h	Linear mRNA	0.000336509
181	NM_001319180.1	GBP3	Guanylate binding protein 3	3	3193	3	3h>0h	Linear mRNA	0.000345505
182	NM_001710.5	CFB	Complement factor B		2646	3	3h>0h	Linear mRNA	0.000354418
183	NM_001549.5	IFIT3	Inteferon induced protein with tetratricopeptide repeats 3	1	2578	1	3h>0h	Linear mRNA	0.000363298
184	NM_001031683.3	IFIT3	Inteferon induced protein with tetratricopeptide repeats 3	2	2467	1	3h>0h	Linear mRNA	0.00037208
185	NM_001320140.1	RPL6	Ribosomal protein L6	6	1211	1	3h>0h	Linear mRNA	0.000381007
186	NM_001320139.1	RPL6	Ribosomal protein L6	5	1049	1	3h>0h	Linear mRNA	0.000389838
187	NM_001320137.1	RPL6	Ribosomal protein L6	3	1168	3	3h>0h	Linear mRNA	0.000398575
188	NM_001243131.1	RPL13	Ribosomal protein L13	4	4358	2	3h>0h	Linear mRNA	0.000408014
189	NM_001024662.2	RPL6	Ribosomal protein L6	1	1163	1	3h>0h	Linear mRNA	0.000417495
190	NM_002192.3	INHBA	Inhibin beta A subunit		6105	2	3h>0h	Linear mRNA	0.000427401
191	NM_144488.5	RGS3	Regulator of G protein signaling 3	6	4617	2	3h>0h	Linear mRNA	0.000437516
192	NM_001282923.1	RGS3	Regulator of G protein signaling 3	10	4279	3	3h>0h	Linear mRNA	0.000447801
193	NM_001035267.1	RPL41	Ribosomal protein L41	2	593	1	3h>0h	Linear mRNA	0.000458043
194	NM_000979.3	RPL18	Ribosomal protein L18	1	893	3	3h>0h	Linear mRNA	0.000468485
195	NM_001276261.1	RGS3	Regulator of G protein signaling 3	8	2735	1	3h>0h	Linear mRNA	0.000479094
196	NM_001320141.1	RPL6	Ribosomal protein L6	7	1276	3	3h>0h	Linear mRNA	0.000489626
197	NM_001320138.1	RPL6	Ribosomal protein L6	4	1202	1	3h>0h	Linear mRNA	0.000500354
198	NM_020119.3	ZC3HAV1	Zinc finger CCCH-type containing, antiviral 1	1	7190	2	3h>0h	Linear mRNA	0.000510983
199	NM_015589.5	SAMD4A	Sterile alpha motif domain containing 4A	1	6839	3	3h>0h	Linear mRNA	0.000521522
200	NR_001447.2	MT1L	Metallothionein 1L, pseudogene		443	1	3h>0h	Non-coding RNA	0.000532404
	3h>0h IL-1β
	0h>3h IL-1β
